# Supplementary material for: A comprehensive survey of C. elegans argonaute proteins reveals organism-wide gene regulatory networks and functions
Source: eLife. 2023 Feb 15;12:e83853. doi: 10.7554/eLife.83853 (PMC10101689; doi:10.7554/eLife.83853)
Supplement: Figure 1—figure supplement 1—source data 1. [file elife-83853-fig1-figsupp1-data1.zip]

Archive with 32 entries (31 files):
- Figure S1/
- __MACOSX/._Figure S1
- Figure S1/.DS_Store
- __MACOSX/Figure S1/._.DS_Store
- Figure S1/Figure S1 Blots Legend.docx
- __MACOSX/Figure S1/._Figure S1 Blots Legend.docx
- Figure S1/F_GFP-3xFLAG_C04F12.1_RDE-1.tif
- __MACOSX/Figure S1/._F_GFP-3xFLAG_C04F12.1_RDE-1.tif
- Figure S1/C_GFP-3xFLAG_ALG-3_ALG-4_L4.tif
- __MACOSX/Figure S1/._C_GFP-3xFLAG_ALG-3_ALG-4_L4.tif
- Figure S1/A_GFP-3xFLAG_ALG-1_ALG-2.tif
- __MACOSX/Figure S1/._A_GFP-3xFLAG_ALG-1_ALG-2.tif
- Figure S1/H_GFP-3xFLAG_PPW-1_SAGO-2_SAGO-1_2.tif
- __MACOSX/Figure S1/._H_GFP-3xFLAG_PPW-1_SAGO-2_SAGO-1_2.tif
- Figure S1/I_J_GFP-3xFLAG_WAGO-10_NRDE-3.tif
- __MACOSX/Figure S1/._I_J_GFP-3xFLAG_WAGO-10_NRDE-3.tif
- Figure S1/E_GFP-3xFLAG_ALG-1_ALG-2_PRG-1.tif
- __MACOSX/Figure S1/._E_GFP-3xFLAG_ALG-1_ALG-2_PRG-1.tif
- Figure S1/D_GFP-3xFLAG_RDE-1_CSR-1_WAGO-1.tif
- __MACOSX/Figure S1/._D_GFP-3xFLAG_RDE-1_CSR-1_WAGO-1.tif
- Figure S1/G_GFP-3xFLAG-PPW-2_WAGO-4_HRDE-1.tif
- __MACOSX/Figure S1/._G_GFP-3xFLAG-PPW-2_WAGO-4_HRDE-1.tif
- Figure S1/C_GFP-3xFLAG_ALG-3_ALG-4_L4_2.tif
- __MACOSX/Figure S1/._C_GFP-3xFLAG_ALG-3_ALG-4_L4_2.tif
- Figure S1/Figure S1 Blots.pdf
- __MACOSX/Figure S1/._Figure S1 Blots.pdf
- Figure S1/Figure S1 Blots 2.pdf
- __MACOSX/Figure S1/._Figure S1 Blots 2.pdf
- Figure S1/Figure S1 Blots 3.pdf
- __MACOSX/Figure S1/._Figure S1 Blots 3.pdf
- Figure S1/B_GFP-3xFLAG_ALG-3_ALG-5_ERGO-1.tif
- __MACOSX/Figure S1/._B_GFP-3xFLAG_ALG-3_ALG-5_ERGO-1.tif
