# Supplementary material for: A comprehensive survey of C. elegans argonaute proteins reveals organism-wide gene regulatory networks and functions
Source: eLife. 2023 Feb 15;12:e83853. doi: 10.7554/eLife.83853 (PMC10101689; doi:10.7554/eLife.83853)
Supplement: Figure 1—figure supplement 2—source data 1. [file elife-83853-fig1-figsupp2-data1.zip]

Archive with 14 entries (13 files):
- Figure S2/
- __MACOSX/._Figure S2
- Figure S2/A_3xFLAG-C04F12.1.tif
- __MACOSX/Figure S2/._A_3xFLAG-C04F12.1.tif
- Figure S2/Figure S2 Blots.pdf
- __MACOSX/Figure S2/._Figure S2 Blots.pdf
- Figure S2/.DS_Store
- __MACOSX/Figure S2/._.DS_Store
- Figure S2/C_3xFLAG-GFP_ALG-5_CSR-1_3xFLAG_NRDE-3.tif
- __MACOSX/Figure S2/._C_3xFLAG-GFP_ALG-5_CSR-1_3xFLAG_NRDE-3.tif
- Figure S2/Figure S2 Blots Legend.docx
- __MACOSX/Figure S2/._Figure S2 Blots Legend.docx
- Figure S2/B_3xFLAG_WAGO-1_WAGO-10.jpg
- __MACOSX/Figure S2/._B_3xFLAG_WAGO-1_WAGO-10.jpg
