# Supplementary material for: A comprehensive survey of C. elegans argonaute proteins reveals organism-wide gene regulatory networks and functions
Source: eLife. 2023 Feb 15;12:e83853. doi: 10.7554/eLife.83853 (PMC10101689; doi:10.7554/eLife.83853)
Supplement: Figure 3—source data 1. [file elife-83853-fig3-data1.zip]

Archive with 14 entries (13 files):
- Figure 3/
- __MACOSX/._Figure 3
- Figure 3/.DS_Store
- __MACOSX/Figure 3/._.DS_Store
- Figure 3/Figure 3 Blots.pdf
- __MACOSX/Figure 3/._Figure 3 Blots.pdf
- Figure 3/B_GFP-3xFLAG-ERGO-1_HA-ALG-1_RNASE.jpg
- __MACOSX/Figure 3/._B_GFP-3xFLAG-ERGO-1_HA-ALG-1_RNASE.jpg
- Figure 3/A_GFP-3xFLAG-ERGO-1_HA-ALG-1_HA-ALG-2.jpg
- __MACOSX/Figure 3/._A_GFP-3xFLAG-ERGO-1_HA-ALG-1_HA-ALG-2.jpg
- Figure 3/~$gure S2 Blots Legend.docx
- __MACOSX/Figure 3/._~$gure S2 Blots Legend.docx
- Figure 3/Figure 3 Blots Legend.docx
- __MACOSX/Figure 3/._Figure 3 Blots Legend.docx
